# Supplementary material for: Systems biology analysis of mitogen activated protein kinase inhibitor resistance in malignant melanoma
Source: BMC Syst Biol. 2018 Apr 4;12:33. doi: 10.1186/s12918-018-0554-1 (PMC5883534; doi:10.1186/s12918-018-0554-1)
Supplement: Supplementary file 1 — Table S1-S4 are compiled as supplementary information. Table S1: Oligonucleotides for RT-qPCR arrays. Table S2: Differentially expressed gene set based on RNA-Seq data. Table S3: Validated transcripts. Table S4: enrichment based on directional transcriptomic data. (XLSX 94 kb) [file 12918_2018_554_MOESM1_ESM.xlsx]

## Sheet: SI_Table_of_contents
Systems biology analysis of mitogen activated protein kinase inhibitor resistance in malignant melanoma
Systems Biology and Cancer Metabolism, Program for Quantitative Systems Biology,
University of California Merced, Merced, CA 95343, USA
Fabian V. Filipp *$
Address: 2500 North Lake Road, Merced, CA 95343, USA
Phone: +1-858-349-0349		e-mail: filipp@ucmerced.edu
SYSBIO, 03/01/2017		systemsbiology.ucmerced.edu
https://doi.org/10.1101/231142		https://doi.org/10.1186/s12918-018-0554-1
SI	Supplementary Tables	Tab	Content
	Glossary	SI_Table_of_contents	Explanation of biological nomenclature and abbreviations
S1	Table S1	S1_RT-QPCR	Oligonucleotides for RT-qPCR arrays.
S2	Table S2	S2_RNASEQ	Differentially expressed gene set based on RNA-Seq data.
S3	Table S3	S3_TRANSCRIPTOMICS_VALIDATION	Validated transcripts.
S4	Table S4	S4_PATHWAYS	Pathway enrichment based on directional transcriptomic data.

## Sheet: S1_RT-QPCR
SYMBOL	GENE ID	DESCRIPTION	FWD PRIMER (5' --> 3')	REV PRIMER (5' --> 3')
A2M	2	alpha-2-macroglobulin(A2M)	TTCCAGGGCTCCTACAAGGT	CTTGGATCTGGGCCTCAGTG
ABCC5	10057	ATP binding cassette subfamily C member 5(ABCC5)	AATGGAAGACGTGTGGTCTCT	TCCTGACAGCACCAAGCAAG
ACTB	60	actin beta(ACTB)	AGACCTGTACGCCAACACAG	CGGACTCGTCATACTCCTGC
ADCY1	107	adenylate cyclase 1 (brain)	TTCGGCAAGTTCGATGAATTAGC	CACGCATGTTCAGATCCACCT
ADGRE1	2015	adhesion G protein-coupled receptor E1	GCCGGTATACACAAGACTGA	TTAGCGTTGAGACTTCGGC
ADRA2C	152	adrenoceptor alpha 2C(ADRA2C)	GTCGATCGTGCATCTGTGT	AGGATGTACCAGGTCTCGTC
AIG1	51390	androgen induced 1(AIG1)	GGACATCGCACCATCAGTAT	CGGCTCAATCTAGCTCTTGC
AK9	221264	adenylate kinase 9	TCAGCGGTCAAAGCATTCCAG	GCTGTAAGGTAGTCATGGCATCC
ALDH6A1	4329	aldehyde dehydrogenase 6 family member A1(ALDH6A1)	CGAGAGAGGATCAAGACATGG	ATTCGAGATGATGGTTGGTCC
APBA2	321	amyloid beta precursor protein binding family A member 2(APBA2)	ACTCCAGCTCTGACTACGTG	GTGACCATCTTCTTCCTGGTC
APOE	348	apolipoprotein E(APOE)	GATGGAGGAGATGGGCAGTC	GCTTCGGCGTTCAGTGATTG
ASIP	434	agouti signaling protein(ASIP)	GCCAGTGCCGCTTCTTCC	AGCCAGGTCTCCCTGAAGTC
ASIP	434	agouti signaling protein(ASIP)	ATGGATGTCACCCGCTTACTC	TTGTTCAGCGCCACAATAGAG
ASNS	440	asparagine synthetase (glutamine-hydrolyzing)	TGTGAGCAATGACGGAAAGC	GGGCAGATCCGAAGGGTTT
BBC3	27113	BCL2 binding component 3(BBC3)	GACTGAGATGCGGACTCCTG	AAGGAGCACCGAGAGGAGAG
CANT1	124583	calcium activated nucleotidase 1	GGAAGGTGATCCTGACGTTCT	GTGTCATTGTACCAGTTGGCG
CDK14	5218	cyclin dependent kinase 14(CDK14)	ATGTGAACCATGCAGAGGAC	GAATGTGCTGCTTGTCAGTG
CITED1	4435	Cbp/p300 interacting transactivator with Glu/Asp rich carboxy-terminal domain 1(CITED1)	AGTGGCCATTCTGCACTACC	ACAGCTCCGGAAGCTCATTG
CREB3	10488	cAMP responsive element binding protein 3	GAGGGGCTTATTCTGCCTGAG	AAGCTCCATATTCTGGGCTGT
CTH	1491	cystathionine gamma-lyase(CTH)	GTCCATAAGCATGGAGACATT	CTTCAGACCTCGATTGCAGA
DACT1	51339	dishevelled binding antagonist of beta catenin 1(DACT1)	ACCAGTGTGATCTGGTGTCTA	GGACGGTAAGGAACTGTCTG
DCT	1638	dopachrome tautomerase(DCT)	CCTGCAAGTGCACAGGAAAC	ATTGCCAATGAGTCGCTGGA
DCT	1638	dopachrome tautomerase(DCT)	GAGTACACCCCGACTACGTGA	GGCGTCCTGGTCCTAATAATG
DDIT3	1649	DNA damage inducible transcript 3(DDIT3)	TTCTCTGGCTTGGCTGACTG	TCCTGCTTGAGCCGTTCATT
DDX60	55601	DExD/H-box helicase 60(DDX60)	TTACGGAAGAGGCACACAAG	ACCACAGTGAGACAATGCAG
DPYD	1806	dihydropyrimidine dehydrogenase(DPYD)	GGGCTCTCTGACGTCTCCTA	CGTAGTGGTCAGGTAAGCCT
DPYS	1807	dihydropyrimidinase	GGAGCTGTACGAAGCCTTCTC	CCCAGAGCCAACATCTTCTTT
DTYMK	1841	deoxythymidylate kinase (thymidylate kinase)	TGCAAATCGCTGGGAACAAGT	GCGTATCTGTCCACGACGAG
DUSP1	1843	dual specificity phosphatase 1	ACCACCACCGTGTTCAACTTC	TGGGAGAGGTCGTAATGGGG
DUSP2	1844	dual specificity phosphatase 2(DUSP2)	GCATACCTCATGCAGAGTCG	TCCACGGTATAGCGTCTAGC
DUSP2	1844	dual specificity phosphatase 2(DUSP2)	TGCCCCAACCACTTTGAGG	AGTCAATGAAGCCTATGGCCT
DUSP4	1846	dual specificity phosphatase 4	TACTCGGCGGTCATCGTCTA	TCATAGCCGCCTTTGAGCAG
DUSP5	1847	dual specificity phosphatase 5	GCGACCCACCTACACTACAAA	CTTCATAAGGTAAGCCATGCAGA
EDNRB	1910	endothelin receptor type B	GCAAACCGCAGAGATAATGACG	GGACACAACCGTGTTGATGTATT
EEF1A2	1917	eukaryotic translation elongation factor 1 alpha 2(EEF1A2)	GTCACCCGTAAGGATGGCAA	GCGCTTATTTGGCCTGGATG
EMILIN2	84034	elastin microfibril interfacer 2(EMILIN2)	CCAGTCTTCCCTTGCTGGAG	AGCTTTCTGTCCATGCCCTC
EPAS1	2034	endothelial PAS domain protein 1(EPAS1)	CAACCTCAAGTCAGCCACCT	CAGGTTGCGAGGGTTGTAGA
EPAS1	2034	endothelial PAS domain protein 1(EPAS1)	CGGAGGTGTTCTATGAGCTGG	AGCTTGTGTGTTCGCAGGAA
EPHX2	2053	epoxide hydrolase 2(EPHX2)	AGTCATCTGCTCCTCCCGAA	AAAGTCCTCCCGCTTCACAG
FGF1	2246	fibroblast growth factor 1(FGF1)	TTCAGGTGGAGAGCACTAGA	GCGTCGAACCACCTTCATT
FOXD3	27022	forkhead box D3	GCAACTACTGGACCCTGGAC	CTGTAAGCGCCGAAGCTCT
FOXF2	2295	forkhead box F2(FOXF2)	ACTGCTGGAAGAAGGACAAC	CCACTCAGCTAGGCAACAAG
FOXF2	2295	forkhead box F2(FOXF2)	AATGCCACTCGCCCTACAC	GCAGTCCCACTGAGAGGTCC
FOXI3	344167	forkhead box I3	AGGACGACCCAGGAAAGGGT	AGAGCCCTTCTTCGGACTTTG
FOXO1	2308	forkhead box O1	ACGAGTGGATGGTCAAGAGC	AATTGAATTCTTCCAGCCCGC
GAPDH	2597	glyceraldehyde-3-phosphate dehydrogenase	CGACAGTCAGCCGCATCTT	CCCCATGGTGTCTGAGCG
GDF15	9518	growth differentiation factor 15(GDF15)	ACCTGCACCTGCGTATCT	GATTCTGCCAGCAGTTGGTC
GSTT2	2953	glutathione S-transferase theta 2 (gene/pseudogene)(GSTT2)	CCACTGGTATCCATCTGACCT	ATGAGATCAGCCAGTGTCACC
H3F3A	3020	H3 histone family member 3A(H3F3A)	CAGGAAGCAACTGGCTACAA	AAGCACGTTCTCCACGTATG
HERPUD1	9709	homocysteine inducible ER protein with ubiquitin like domain 1(HERPUD1)	TGTGCTGTAGCTGTTGGAGG	TCGTACCAGCAGAACCACTTC
HMOX1	3162	heme oxygenase 1(HMOX1)	CGTTCCTGCTCAACATCCAG	AGCATGCCTGCATTCACAT
HOOK1	51361	hook microtubule tethering protein 1(HOOK1)	ACTTGACCAGTTGGATGGCT	ACCTGCTTGCGAAGGTCATT
HR	55806	hair growth associated(HR)	CCAGGCCTTGTTCATACTCT	CTTGTTCACTTCCTCGCTGG
HSP90AB1	3326	heat shock protein 90kDa alpha (cytosolic), class B member 1	TCTGGGTATCGGAAAGCAAGCC	GTGCACTTCCTCAGGCATCTTG
HSPB1	3315	heat shock protein family B (small) member 1(HSPB1)	GACGAGCATGGCTACATCT	TTACTTGGCGGCAGTCTCAT
ID3	3399	inhibitor of DNA binding 3, HLH protein(ID3)	TCCAGGCAGGCTCTATAAGT	TAGCAGTGGTTCATGTCGTC
IFIH1	64135	interferon induced with helicase C domain 1(IFIH1)	GACTTGCCCTCTCCATCGTT	TCTTGGTGTTTAGCATTGTGTC
IRAK1	3654	interleukin 1 receptor associated kinase 1(IRAK1)	TCCACCACTTTCTTGGCACA	ACTGAGGTTCACGGTGTTCA
IRAK2	3656	interleukin 1 receptor associated kinase 2(IRAK2)	ATGTCTTACCTGTGCTGGGC	ATGAGCCATTGGGTGAGCAA
IRAK2	3656	interleukin 1 receptor associated kinase 2(IRAK2)	GAAATCAGGTGTCCCATTCCAG	TGGGGAGGTCGCTTCTCAA
IRAK3	11213	interleukin 1 receptor associated kinase 3(IRAK3)	TGCAGTGTGTAGGTGACACG	TTTACTGCTGCTGCTGGTCA
IRAK4	51135	interleukin 1 receptor associated kinase 4(IRAK4)	GATTGCTCAGGGTGCAGCTA	AGGTTCACGGTGTTCATCCA
ITIH5	80760	inter-alpha-trypsin inhibitor heavy chain family member 5(ITIH5)	TTCACAACAGCAGGCAGAGG	TGTGAAGAGGGCATCCTTGG
KCNAB1	7881	potassium voltage-gated channel subfamily A member regulatory beta subunit 1(KCNAB1)	ATGAACCACAGAAGCTGCAT	TAGGTGACTCCAGTCCAAGA
KCNH1	3756	potassium voltage-gated channel subfamily H member 1(KCNH1)	CCCAGTACAAGCAAGAGGCA	GCCCTCATCCACGTTCTCAA
LRRC6	23639	leucine rich repeat containing 6(LRRC6)	GAGTTCGTGGTAGCAACTCT	ATGTCTGTGTACCAACGTCC
LYPD1	116372	LY6/PLAUR domain containing 1(LYPD1)	TGAACAACGACTGCTCCTCC	CCCGCTCCCTACCCAGAATA
MAF	4094	MAF bZIP transcription factor(MAF)	CATCAGAACTGGCAATGAGC	AGTAGTAGTCTTCCAGGTGCG
MAFF	23764	MAF bZIP transcription factor F(MAFF)	AGCGTCATCACCATCGTCAA	CTCTAAGCCGGCTCTGTATC
MAP3K5	4217	mitogen-activated protein kinase kinase kinase 5	TTTTACCACCTTGGGGTGAGA	CTGTCACAGCAGTAGACTTTGTT
MITF	4286	melanogenesis associated transcription factor(MITF)	TTGCAACGAGAACAGCAACG	ATGCTGAAGGAGGTCTTGGC
MMP1	4312	matrix metallopeptidase 1(MMP1)	CAAGAGCAGATGTGGACCAT	AGCTAGCTGAACATCACCAC
MT2A	4502	metallothionein 2A(MT2A)	ATGGATCCCAACTGCTCCT	ATCCAGGTTTGTGGAAGTCG
MTHFD2	10797	methylenetetrahydrofolate dehydrogenase (NADP+ dependent) 2, methenyltetrahydrofolate cyclohydrolase	CTGCGACTTCTCTAATGTCTGC	CTCGCCAACCAGGATCACA
NEDD9	4739	neural precursor cell expressed, developmentally down-regulated 9(NEDD9)	TTCATTGGAGACACGCTGAC	TCTCAGAACGTTGCCATCTC
NFATC2	4773	nuclear factor of activated T-cells 2(NFATC2)	TGAGCTGATAGACACACACCT	CCATACATTGATCCGCGTGT
NFKBIA	4792	nuclear factor of kappa light polypeptide gene enhancer in B-cells inhibitor, alpha	CTCCGAGACTTTCGAGGAAATAC	GCCATTGTAGTTGGTAGCCTTCA
NGFR	4804	nerve growth factor receptor	CCGTTGGATTACACGGTCCAC	TGAAGGCTATGTAGGCCACAA
NLRP1	22861	NLR family pyrin domain containing 1(NLRP1)	CTCGCCAATAAAGCGCACTC	GGAGCTTGGAAGAGCTTGGT
NME1	4830	NME/NM23 nucleoside diphosphate kinase 1(NME1)	TCAAGCTGTGATACAGGAACCA	CGTCTTCACCACATTCAGCC
NME1	4830	NME/NM23 nucleoside diphosphate kinase 1(NME1)	ACTAAGTCAGCCTGGTGTGC	ACAGTTGGCCATGGTTCCTG
NME1-NME2	654364	NME1-NME2 readthrough	AAGCAGCTGGAAGGAACCAT	TTTCAGACCAACAAGGCGGA
NME2	4831	NME/NM23 nucleoside diphosphate kinase 2	CAAAGGGAGCTTGTTTGCCA	GTTCTTCAGAGGCCCGGAG
NME6	10201	NME/NM23 nucleoside diphosphate kinase 6	TCCAGCTCACTCTAGCCCTG	CGGTAAAACCTCTGGCAATCTT
NME7	29922	NME/NM23 family member 7	TGCATTGTTAAACCCCATGCT	CCCGATCCATATTGAACATCTGC
NOV	4856	nephroblastoma overexpressed(NOV)	GTCTCCGCACCAAGAAGTCA	GGTGCTCTGTAGGTGTGCTT
NPTXR	23467	neuronal pentraxin receptor(NPTXR)	GCTGCATCTTGCTTGTGAG	ACACCTGGTAGGTGACTAGC
NR4A2	4929	nuclear receptor subfamily 4 group A member 2(NR4A2)	ACCGCCAGCAATAATTGACA	CTGAACTGCAACAACCAAGC
NR4A3	8013	nuclear receptor subfamily 4 group A member 3(NR4A3)	GCAGAGCCTGAACCTTGATA	GACACCAAGTCTTCCAGCTT
NT5C	30833	5', 3'-nucleotidase, cytosolic	ACCTGGCGGATAAAGTGGC	GGTAGGTCGTTCATCTCCCG
NUPR1	26471	nuclear protein 1, transcriptional regulator(NUPR1)	CCTCTCATCATGCCTATGCCC	CGCAGTCCCGTCTCTATTGC
OCA2	4948	OCA2 melanosomal transmembrane protein(OCA2)	CTCTGCCTTCTTGGACAACG	TCTCGTGCTTCAGTTCAACA
P3H3	10536	prolyl 3-hydroxylase 3	GCTCTACTATGCCATGGAGC	CTCCAGAAGCAGCTTAGCAC
PCK2	5106	phosphoenolpyruvate carboxykinase 2 (mitochondrial)	GCCATCATGCCGTAGCATC	AGCCTCAGTTCCATCACAGAT
PCSK9	255738	proprotein convertase subtilisin/kexin type 9(PCSK9)	ATACAGAGTGACCACCGGGA	GAGTAGAGGCAGGCATCGTC
PDGFC	56034	platelet derived growth factor C(PDGFC)	CACCATGAGGAGTGTGACTG	TAAGCAAGGCAACGGAATCA
PIF1	80119	PIF1 5'-to-3' DNA helicase(PIF1)	CAGGTGTTCAGATGAGGTGA	AGTTGAAGGAGCTGGCTAAC
PLA2G6	8398	phospholipase A2 group VI(PLA2G6)	TGACCGAGATCCATGAGTACA	CAACAGTCCACCACCATCTT
PLCB4	5332	phospholipase C, beta 4	GGGCGGATAGTTTGTGTCTG	ATGTCATTGGACTGACGTTGTT
PLPP3	8613	phospholipid phosphatase 3	AGTGGGCTGCTTCCTCTTTG	TCACTGGGATGGTGCTTGTG
POLA1	5422	polymerase (DNA directed), alpha 1, catalytic subunit	AGAAGCTCGCAGTGACAAAAC	AGGTGGTGGAGTTATTTGAGGT
POLD3	10714	polymerase (DNA-directed), delta 3, accessory subunit	AAGCCATGCTAAAGGACAGTG	CATTGGTGGTCAGCTCATTGTT
POLM	27434	polymerase (DNA directed), mu	GCATTTTCCGCCTACCACAAC	GGGTGCAACTACCAAGTCCAC
POLN	353497	DNA polymerase nu(POLN)	AACAATTTGCCCGGAACGTG	ATGGCTTTCCATCACTGCCA
POLR2A	5430	polymerase (RNA) II (DNA directed) polypeptide A, 220kDa	GCACCACGTCCAATGACAT	GTGCGGCTGCTTCCATAA
PPIA	5478	peptidylprolyl isomerase A (cyclophilin A)	AGACAAGGTCCCAAAGAC	ACCACCCTGACACATAAA
PPM1L	151742	protein phosphatase, Mg2+/Mn2+ dependent 1L(PPM1L)	ATGATGAAGCAGGCACAACG	ATCCAAGCGCTCCTTGATGA
PPP1R3B	79660	protein phosphatase 1 regulatory subunit 3B(PPP1R3B)	TGCGCTGATGTATTCTCTCC	TCTCACCAGCTCCAGTAGAAT
PRIM2	5558	primase, DNA, polypeptide 2 (58kDa)	AATGCTTCCTACCCTCATTGC	AGCTCACTCTCCAACTTACTCTG
PRKCA	5578	protein kinase C alpha(PRKCA)	TCGGAGCTGATGAAGATGCC	CCGTGAGTTTCACTCGGTCA
PRKCA	5578	protein kinase C alpha(PRKCA)	GTCCACAAGAGGTGCCATGAA	AAGGTGGGGCTTCCGTAAGT
PRKCA	5578	protein kinase C alpha(PRKCA)	TGGACTTATCCATCAAGGGATGA	AGTGTGATCCATTCCGCAGAG
PRMT8	56341	protein arginine methyltransferase 8(PRMT8)	CACATCTGCATTCTGCCTGC	CCACGTGTGCTAACGCATTT
PRUNE2	158471	prune homolog 2(PRUNE2)	CAGAGCAGCAGAGATAGTGC	ATGTCTCCACCTGCTGGTAA
PTGS2	5743	prostaglandin-endoperoxide synthase 2(PTGS2)	AGTCCCTGAGCATCTACGGT	AAAGGTGTCAGGCAGAAGGG
PTPRZ1	5803	protein tyrosine phosphatase, receptor type Z1(PTPRZ1)	GTATCACTACACGCAGTGGC	GGCCTCAACCAGTGTATCAT
PYCR1	5831	pyrroline-5-carboxylate reductase 1	TGGCTGCCCACAAGATAATGG	CGTGACGGCATCAATCAGGT
RPS13	6207	ribosomal protein S13	CGAAAGCATCTTGAGAGGAACA	TCGAGCCAAACGGTGAATC
SEMA7A	8482	semaphorin 7A (John Milton Hagen blood group)(SEMA7A)	TGGACCTGTGTGAGGTCTAT	AGCTCAGGTAGTAGCGAGAG
SESN2	83667	sestrin 2(SESN2)	ACAATACCATCGCCATGCAC	TTCACGTGGACCTTCTCTGA
SH3GL2	6456	SH3 domain containing GRB2 like 2, endophilin A1(SH3GL2)	GAGCCAGCTCTCTGCACTTG	TCAATTTGGTTAGTGGGAGAGAC
SHC1	6464	SHC (Src homology 2 domain containing) transforming protein 1	TGAGGCCGGAAGTGAGTGTA	CTTGTTCATGTCCAGGGCCTCA
SLAMF9	89886	SLAM family member 9(SLAMF9)	TCTACCGATGGCTGTCAGAG	AGAACTGACGTTGCTGATGG
SLC30A1	7779	solute carrier family 30 member 1(SLC30A1)	GCTGGACAACTTAACATGCG	AGCAAGGACCAGCCTCATAA
SLC4A11	83959	solute carrier family 4 member 11(SLC4A11)	GCACTAAGACTGCGATGGAG	TGGTCTTCTGCACGTCGAT
SPINT1	6692	serine peptidase inhibitor, Kunitz type 1(SPINT1)	ACTACTGCCTCGCATCCAAC	GCTCTCCTTGCAGAGTCCTG
STAP2	55620	signal transducing adaptor family member 2(STAP2)	AGAATGGCGAGAATGTGTGG	GGCTCTGGAAGAGAAGACAGA
TBP	6908	TATA box binding protein	TGCACAGGAGCCAAGAGTGAA	CACATCACAGCTCCCCACCA
TFPI2	7980	tissue factor pathway inhibitor 2(TFPI2)	GGAGGATTGCAAACGTGCAT	ACGACCCCAAGAAATGAGTG
TLR1	7096	toll like receptor 1(TLR1)	GTTGTCAGCGATGTGTTCGG	CCAACTCAGTAAGGTGCCCA
TLR2	7097	toll like receptor 2(TLR2)	CCGTGGAATGTTTGGAACTGC	ATGCAGCCTCCGGATTGTTA
TLR3	7098	toll like receptor 3(TLR3)	TCCTTTGCTTGGCTTCCACA	GGCCCAACCAAGAGAAAGCA
TLR4	7099	toll like receptor 4(TLR4)	TATTGCACAGACTTGCGGGT	AGTCACACTCACCAGGGAAA
TLR5	7100	toll like receptor 5(TLR5)	TCAGAAACCTGCCCAACCTT	CCACTGTCCAGCCATTTCCA
TNC	3371	tenascin C(TNC)	GGACTGTGGGATGGTCTTGT	CCACTGGCAGCTTGATGTTG
TRIB3	57761	tribbles pseudokinase 3(TRIB3)	TGCCAACAGTGGATTGAGTT	GTGTTGTCAGCTCAAGGATG
TTN	7273	titin(TTN)	CACTGTCGAGCTTACACACC	CAGCATCAGCTTGTGGACTT
TXNIP	10628	thioredoxin interacting protein(TXNIP)	AGCCAGCCAACTCAAGAGAC	TCTGCTGCCAATTACCAGGG
TYMP	1890	thymidine phosphorylase	GGTGTGGGTGACAAGGTCAG	GCAGCACTTGCATCTGCTC
TYR	7299	tyrosinase(TYR)	GGGACCAAACTGCACAGAGA	GTTCCCACCGCAACAAGAAG
TYR	7299	tyrosinase(TYR)	GCAAAGCATACCATCAGCTCA	GCAGTGCATCCATTGACACAT
TYRP1	7306	tyrosinase related protein 1(TYRP1)	CTCAATGGCGAGTGGTCTGT	GACTTCGAACAGCAGGGTCA
VGF	7425	VGF nerve growth factor inducible(VGF)	GAGTGAATCTGGAGAGCCCG	GCAGCAAATACTGGAGCAGC
ZNF83	55769	zinc finger protein 83(ZNF83)	GCCTCACTAATCATCATGCG	CCTCTATGGTCTAGCTAACGG

## Sheet: S2_RNASEQ
SYMBOL	LOG2FC(RPKM)	PVAL	QVAL
42982	-2.37049	0.0035501	0.376413
A2M	-2.32104	2.32126e-05	0.00906172
AASDHPPT	0.828016	0.0322016	1
AATK	-2.5869	0.00709338	0.52367
ABAT	1.32263	0.0343369	1
ABBA-1	1.58647	0.00682904	0.510001
ABCA12	1.47685	0.0206995	0.932384
ABCC5	0.824619	0.0422764	1
ABCD1	-1.28859	0.00900583	0.601128
ACAT2	-0.982876	0.0159508	0.812198
ACSM3	1.04816	0.0460859	1
ACTN2	-2.79628	0.000791269	0.133249
ADAMTS6	4.03542	0.00616644	0.491883
ADM	-1.68083	0.00583624	0.486637
ADM2	3.78156	6.91368e-05	0.0222664
ADPRH	-1.11601	0.0248447	1
ADRA2C	-2.75909	0.00543289	0.476117
ADRBK2	-1.39421	0.0023801	0.27823
AEBP1	4.15849	0.036605	1
AGBL2	2.6726	0.0397305	1
AGPAT5	-0.783759	0.0497469	1
AGXT2L1	2.69376	0.000127646	0.0355557
AIM1	0.979576	0.00743186	0.540909
AK3L1	-1.61065	0.00323123	0.346886
AKNA	1.34393	0.033061	1
AKR1C2	-2.86511	0.0114542	0.663664
ALDH1A1	1.18084	0.00393133	0.3926
ALDH1A3	-1.09091	0.0400364	1
ALDH1L2	1.81451	4.42293e-05	0.0151942
ALS2CR11	-4.51609	7.50798e-07	0.000483608
AMPH	-1.34273	0.00200636	0.252165
ANKRD28	-14.3486	0.00232051	0.275537
ANKRD29	-2.49743	0.0478029	1
ANKRD42	1.33275	0.0395327	1
ANXA2	-1.08976	0.00968953	0.619481
ANXA2P1	-1.08974	0.0171497	0.851255
ANXA2P2	-1.03641	0.0127437	0.710627
ANXA2P3	-1.0754	0.0145572	0.767009
APBA2	-1.92061	0.000544146	0.10483
API5	0.750635	0.0435694	1
APLP2	0.888063	0.0151051	0.786495
APOD	-1.09239	0.0421126	1
APOE	-2.17865	9.66435e-06	0.00444646
APOL6	0.815973	0.0271588	1
APOLD1	-2.30573	4.42491e-07	0.000292328
AQP4	4.15849	0.0365806	1
ARCN1	0.80615	0.0310825	1
ARHGAP11A	-1.21004	0.0101351	0.635452
ARHGAP20	1.59418	0.0140889	0.753836
ARHGAP26	1.74375	0.010789	0.647418
ARHGAP29	-1.08481	0.0104889	0.646523
ARHGEF10L	1.24614	0.0181032	0.867027
ARHGEF12	0.894564	0.0158973	0.812198
ARHGEF2	0.961954	0.00980928	0.62404
ARL6IP5	0.964125	0.00924316	0.606761
ARMCX5	0.754703	0.0445993	1
ARSD	0.854194	0.0383938	1
ASNS	1.1936	0.0112243	0.657727
ATHL1	1.50723	0.0191148	0.893504
ATP6V0A1	0.809553	0.0265062	1
ATP6V0D2	-1.23669	0.0425929	1
ATP8A1	2.91515	0.0153325	0.794853
AXIN2	1.52881	0.0240901	1
B4GALT5	0.752846	0.0410287	1
BAAT	-5.59144	0.000689443	0.122507
BBC3	1.31067	0.0204175	0.924531
BBS1	1.04837	0.0447949	1
BCDO2	3.19482	0.0375317	1
BCKDHB	0.876658	0.0401765	1
BCL11A	2.95165	0.0317774	1
BCL2A1	-1.30874	0.00501827	0.459959
BIRC2	1.06233	0.00674277	0.510001
BIRC3	3.28902	4.39894e-05	0.0151942
BIRC7	-1.04937	0.00990549	0.628608
BIVM	0.915632	0.0274811	1
BNIP3	-1.63058	0.000300124	0.0690419
BNIP3L	-0.861581	0.0333048	1
BRAF	0.863116	0.0480466	1
BRWD3	0.809836	0.0313365	1
BST2	1.0654	0.00833014	0.578507
BTD	0.801526	0.0435774	1
BTN3A1	0.803502	0.0393607	1
BUB1B	-0.939609	0.0335932	1
C10orf65	-2.7684	0.00238652	0.27823
C11orf54	0.922671	0.0414574	1
C11orf74	0.930113	0.0277838	1
C12orf61	-1.53926	0.00613477	0.491883
C15orf39	-1.4832	0.0176857	0.867027
C15orf54	-3.82994	0.0449927	1
C18orf51	-2.09145	0.0449789	1
C1orf128	0.76729	0.0354799	1
C1orf170	3.79007	0.014211	0.753958
C1orf201	1.14486	0.0343156	1
C1orf63	1.05904	0.0092146	0.606761
C1orf93	0.772123	0.0325409	1
C1S	1.65283	0.0292695	1
C2	4.42809	0.00125212	0.185462
C20orf196	1.77126	0.0340441	1
C20orf56	6.61632	0.00150616	0.21559
C21orf121	-3.10291	0.00811971	0.56849
C21orf63	-1.23633	0.0201798	0.920932
C21orf91	0.960761	0.0100137	0.632358
C22orf13	-0.892415	0.026945	1
C22orf25	-0.830755	0.0443431	1
C22orf9	-0.865927	0.0454212	1
C4orf19	2.53712	0.00401696	0.395836
C5orf33	0.851358	0.0321	1
C5orf4	1.36445	0.0107528	0.647352
C5orf41	1.08546	0.00228198	0.273466
C6orf58	6.07559	0.0107536	0.647352
C6orf60	1.66816	0.00198401	0.251259
C7orf40	-1.0852	0.0389417	1
C8orf48	-1.31455	0.0383509	1
C9orf140	-1.15754	0.00667979	0.510001
C9orf7	1.2403	0.043544	1
C9orf82	0.864456	0.0356423	1
C9orf89	-0.990081	0.0498343	1
CA14	-5.04439	7.11326e-11	1.40979e-07
CACNA1D	-2.77772	0.00447428	0.423823
CADPS	1.90038	6.37344e-06	0.00321984
CADPS2	1.05551	0.00477926	0.44454
CALCOCO1	1.09466	0.0109349	0.652958
CALCRL	2.72222	0.0105335	0.647352
CAMK2A	2.68503	0.0366996	1
CARS	1.05266	0.00596887	0.489384
CASC2	-3.4189	0.0234371	0.999764
CASP1	0.844946	0.0260725	1
CASP10	1.1848	0.0277741	1
CBL	0.913158	0.0180916	0.867027
CCBE1	-3.28753	0.0275187	1
CCDC110	2.70162	0.0028565	0.31587
CCDC141	-3.9976	4.8455e-08	4.8017e-05
CCDC46	1.6434	0.00183024	0.239371
CCDC68	1.22646	0.0350496	1
CCDC82	0.852742	0.0321901	1
CCDC90B	0.984143	0.0119939	0.680353
CCNB1	-1.00951	0.0217464	0.96143
CCNB2	-0.839925	0.0434325	1
CCNL2	0.754446	0.0395722	1
CCR6	5.55456	0.0326661	1
CD34	6.53913	0.00234204	0.275537
CD36	-1.37328	0.0472856	1
CD74	-2.06701	0.00608557	0.491842
CD82	1.12484	0.0101367	0.635452
CDC45L	-1.00682	0.0140857	0.753836
CDCA2	-1.19139	0.0111281	0.657727
CDCA4	-0.827393	0.0354365	1
CDH1	-2.104	0.0230525	0.993372
CDH18	-3.09053	0.00822144	0.574053
CDRT4	1.2093	0.0277827	1
CECR5	-0.831156	0.0408081	1
CELSR1	-1.59268	0.00012834	0.0355557
CEND1	1.96355	0.0446976	1
CENTD3	-3.86143	0.000427821	0.0937176
CEP57	0.840939	0.0191428	0.893504
CERK	-1.1032	0.0093244	0.607195
CGNL1	-3.0757	0.0173795	0.859468
CHAC1	2.22697	0.0038486	0.390391
CHD5	3.1948	0.0375057	1
CHN2	-1.06375	0.0459386	1
CHODL	3.38634	1.97672e-06	0.00113178
CHST9	2.85915	1.19212e-05	0.00511914
CIITA	-3.17925	0.00635506	0.496176
CITED1	2.69405	6.87517e-09	8.43518e-06
CLCN3	0.927968	0.0140768	0.753836
CLDN1	1.24894	0.0293817	1
CLIC2	5.334	1.14969e-05	0.00502065
CLIC4	1.29268	0.000535491	0.104522
CLN6	-1.2234	0.00485323	0.449797
CLN8	-1.61075	0.000761323	0.131648
CNIH3	0.843452	0.0470773	1
CNTN1	2.11826	5.4014e-06	0.00278334
COBL	-1.80425	0.000654484	0.118752
COL16A1	1.15406	0.0340607	1
COL19A1	-2.08547	1.7571e-05	0.007186
COL4A5	3.06735	0.000785146	0.133087
COL9A3	-2.91372	0.00047486	0.100285
COMMD9	1.0039	0.00668038	0.510001
COPB1	0.784104	0.0370003	1
CPLX2	5.70349	0.0297493	1
CPN1	-0.983878	0.0193465	0.89813
CPNE7	-2.97802	0.049802	1
CREB3	0.842603	0.0211978	0.949844
CREBZF	0.746085	0.043911	1
CSMD2	5.70349	0.0297345	1
CSRP2	-1.82348	0.0273376	1
CST1	-6.22666	2.00945e-13	7.39623e-10
CST2	-3.69094	0.0128394	0.711412
CTDSP2	0.901339	0.0115559	0.666082
CTGF	-1.63122	0.0277843	1
CTH	1.56379	0.00029043	0.0674137
CTR9	0.786613	0.0424367	1
CTSL1	-0.851433	0.0379856	1
CTSS	1.47877	0.000212184	0.0532003
CXCL10	2.78949	0.0217325	0.96143
CYFIP2	1.15751	0.011698	0.672763
CYP27A1	0.908492	0.0327134	1
CYP2J2	1.17703	0.0408444	1
CYP51A1	-0.858629	0.0315955	1
CYR61	-3.16662	0.0174278	0.860206
DACT1	-3.33837	1.09043e-07	9.68792e-05
DACT3	-1.62952	0.0445261	1
DBNDD2	-7.98747	2.53103e-05	0.009451
DCT	1.14317	0.00402519	0.395836
DDIT3	1.90206	1.10861e-05	0.00492473
DDR2	0.978271	0.00603415	0.491842
DDX39	-1.17342	0.00370592	0.382417
DDX58	1.00054	0.0466002	1
DDX60	1.46975	0.000155075	0.0416199
DEAF1	0.798791	0.033477	1
DENND1A	-1.18785	0.0323936	1
DGAT2	2.3793	0.000489278	0.10249
DISP1	1.31521	0.0238813	1
DKFZP564O0823	5.98371	2.85171e-05	0.0104963
DKFZp686E2433	1.42978	0.0195467	0.904739
DKFZp686O24166	1.26827	0.00557341	0.480264
DKFZp761E198	-0.969083	0.0305361	1
DKFZp781N1041	-2.1652	0.0296661	1
DNAJB4	1.32179	0.000317221	0.0723293
DNAJB9	1.09524	0.00242667	0.281636
DNAJC3	0.742254	0.0436209	1
DNAJC6	1.1347	0.0312342	1
DNER	-4.1553	0.000947872	0.155554
DPYD	6.83978	2.74267e-20	7.0665e-16
DPYSL2	-1.0721	0.00633386	0.496176
DRAM	1.51226	0.000159962	0.0424889
DSEL	1.65425	0.0464529	1
DTNA	2.11258	0.00109421	0.169834
DTNB	1.07775	0.0221309	0.970327
DTX1	-3.2104	0.00227938	0.273466
DUS3L	-0.818429	0.0495561	1
DUSP14	-1.00496	0.0301628	1
DUSP4	-0.897642	0.0284253	1
DYNC2H1	0.977997	0.0254197	1
EBF1	-2.32413	0.0423346	1
EBP	-1.37879	0.00135489	0.196116
EDG3	-2.04712	0.00177831	0.238495
EEF1A2	-4.02002	0.000123858	0.0350683
EEPD1	-1.51898	0.00280191	0.314394
EGR1	-2.77358	0.0147306	0.77456
EGR2	-2.47013	0.0392224	1
EHD4	-0.906841	0.0298409	1
EIF2AK1	1.12916	0.00216418	0.264266
ELFN2	6.07559	0.0107438	0.647352
EMB	-1.26852	0.0190953	0.893504
EMILIN2	-2.27044	9.70426e-07	0.00059531
EMR1	3.40943	2.51266e-05	0.009451
EMX2OS	-7.33462	0.00532393	0.471378
ENC1	-2.53236	0.00105495	0.167782
ENDOD1	0.928086	0.0112164	0.657727
ENO2	-1.64431	0.000517276	0.104317
ENPP1	1.02502	0.00626168	0.494884
EPAS1	1.35397	0.000232088	0.0569499
EPB41	1.22282	0.00126289	0.185934
EPHA2	1.11414	0.0402347	1
EPHX2	2.33101	0.000380212	0.0844496
ERO1L	-0.896115	0.0256575	1
ERO1LB	1.46324	0.00580276	0.485416
ESCO2	-1.00315	0.0339799	1
ETFDH	1.12679	0.00662238	0.50933
EXOC4	0.774305	0.0344769	1
EXTL1	0.772045	0.0361453	1
EZH1	0.83724	0.0290694	1
EZH2	-0.835268	0.0436933	1
FAM107B	-1.78874	0.000237388	0.0575219
FAM132B	-1.7761	0.0277091	1
FAM133A	-1.25711	0.0126688	0.70942
FAM19A5	-3.1336	0.000524175	0.104317
FAM38A	-0.890885	0.0344243	1
FAM38B	2.1534	0.000193284	0.0493066
FAM46C	-1.73227	0.010805	0.647418
FAM83D	-0.998583	0.0341135	1
FBXO44	0.809095	0.0281867	1
FCGBP	2.79993	0.0282822	1
FCRLA	-1.4034	0.00175139	0.237497
FER1L3	-1.14186	0.00560441	0.481326
FERMT2	-0.819297	0.0391872	1
FFAR2	5.83847	0.0180977	0.867027
FGF13	-1.05329	0.0288421	1
FGF14	-4.05834	0.0258778	1
FGFR1	-2.96076	4.56848e-05	0.0154878
FIG4	0.972779	0.01061	0.647352
FLJ25778	0.807822	0.0401339	1
FLJ35409	6.70482	1.12978e-07	9.70291e-05
FLJ38723	2.03602	0.00112387	0.17236
FLJ44894	5.14735	0.00177858	0.238495
FLJ45974	6.27919	0.00424454	0.408061
FMN2	-0.980842	0.0233762	0.998819
FOS	-2.86184	0.000433157	0.0937841
FOSB	-3.11218	0.0178089	0.867027
FOSL2	-1.24143	0.00682218	0.510001
FOXF2	-2.83829	0.00765698	0.550054
FOXK1	0.876322	0.0370132	1
FOXO1	1.71498	0.0051158	0.460443
FOXP1	0.918396	0.0301066	1
FOXP2	-5.18757	0.0157575	0.811355
FREQ	-0.928656	0.0205582	0.927909
FRMD5	-1.0299	0.0302991	1
FRMPD1	3.49428	0.0339261	1
FRY	1.48495	0.00504945	0.459959
FSTL5	-2.92374	0.00300011	0.327533
FUCA1	1.61352	8.94437e-06	0.00426762
FXYD3	1.09501	0.00853752	0.585025
FXYD6	1.68541	0.00938303	0.608952
FZD9	-6.21427	0.0336225	1
GABRG2	2.22092	0.0499264	1
GALC	-4.63399	0.035542	1
GALNT12	-1.1046	0.0241709	1
GALNT14	5.25964	7.16903e-10	1.08653e-06
GALNT6	-5.24702	0.00397171	0.395101
GALNT7	2.97	4.70146e-13	1.51416e-09
GBP4	1.51788	0.0260084	1
GDF15	1.30314	0.00315428	0.340042
GLRB	4.35834	1.60746e-05	0.00678954
GNA12	0.741638	0.0432215	1
GNG11	-1.21477	0.00360666	0.377746
GNG4	-1.96981	0.000605922	0.112314
GOPC	0.74933	0.0393614	1
GPC1	-0.836374	0.0448777	1
GPC6	-1.26556	0.0382718	1
GPM6A	1.89971	0.0409625	1
GPR158	-2.5812	0.00106473	0.168299
GPR161	-0.927821	0.0260392	1
GPR3	-1.28994	0.0427909	1
GPR55	-1.61929	0.0086849	0.587313
GPRC5B	-1.46983	0.000618969	0.113912
GRIK2	-1.63676	0.0362104	1
GRIP1	1.6836	0.0316961	1
GSTP1	-0.889866	0.0379423	1
GTSE1	-1.06552	0.0261199	1
H19	-2.39891	0.00622923	0.493834
H1F0	-7.56803	6.58286e-11	1.40979e-07
HCFC2	1.0172	0.0482348	1
HERPUD1	2.32069	2.31766e-09	3.31747e-06
HIF1A	-0.931676	0.0211782	0.949844
HIST1H2AJ	-1.28715	0.0243386	1
HIST1H2BM	-1.39468	0.02473	1
HIVEP3	2.41076	0.00173065	0.237181
HJURP	-0.928921	0.0471159	1
HK1	-0.903908	0.0260578	1
HLA-DQA2	-7.14244	0.0310912	1
HLA-DQB1	-1.14856	0.0351402	1
HLA-DRA	-3.92452	0.000179123	0.0461511
HLA-DRB6	-2.8788	0.00858777	0.585354
HLA-F	-0.790093	0.0484335	1
HMGA2	1.14066	0.00277485	0.31357
HMGCL	0.929894	0.0118296	0.675528
HMGCR	-1.27372	0.0017965	0.238592
HMOX1	-1.76859	3.556e-05	0.0127251
HNMT	1.06131	0.0151102	0.786495
HOMER1	-1.11235	0.0139251	0.750589
HOMER2	-1.59725	0.0076856	0.550054
HOOK1	1.72903	0.000429213	0.0937176
HR	-2.05651	0.00439266	0.419174
HSPB1	-2.48875	4.59085e-06	0.00241395
HTATIP2	4.36439	4.7732e-09	6.47272e-06
HTR2B	-1.08027	0.00856988	0.585354
HTR7	-1.51409	0.0248222	1
HYOU1	0.795225	0.035003	1
ICAM1	1.18613	0.0302206	1
ID3	0.91142	0.0129189	0.714283
ID4	-1.1546	0.0212503	0.950543
IDI1	-0.786979	0.0432613	1
IER2	-1.34016	0.0285646	1
IER5	-1.1592	0.0232458	0.998213
IFI44	0.883721	0.0348891	1
IFI6	0.94415	0.0434299	1
IFIH1	1.382	0.00193912	0.247334
IFIT1	1.12027	0.041298	1
IFITM3	1.75171	0.0221821	0.970327
IFRD1	1.08228	0.00291437	0.319527
IFT172	0.949639	0.0100682	0.634245
IFT80	0.740168	0.0474285	1
IGF1R	-0.855644	0.0347034	1
IGF2BP1	1.40288	0.004235	0.408061
IGFBP2	-1.73826	0.0286116	1
IGFBP3	-2.51581	0.00187112	0.241047
IGFBP6	-5.24265	0.0019894	0.251259
IGSF10	1.48937	0.00762181	0.550054
IGSF3	-1.8799	1.70342e-05	0.00707881
IKZF2	2.77248	0.00797338	0.564379
IKZF3	3.10848	0.0103122	0.638685
IL17RC	0.832643	0.0301329	1
IL1B	3.26584	4.19559e-06	0.00225207
IL1F5	5.70349	0.0297357	1
IL1RAP	-0.915406	0.0231324	0.995002
IL7	2.03278	0.00967166	0.619481
ILK	0.763058	0.0383584	1
INADL	0.851412	0.0216261	0.960682
ING4	0.957943	0.0473863	1
INSIG1	-1.52617	0.008744	0.587755
IQGAP2	2.80341	0.00114948	0.174214
IRAK1	-1.10408	0.00728383	0.533148
IRAK2	2.14342	0.00401019	0.395836
IRX6	-1.84699	0.00919915	0.606761
ISCU	1.01184	0.00566045	0.48213
ISG20L1	-0.926974	0.0244595	1
ITGAM	3.87658	0.0094911	0.61169
ITIH5	-3.49134	2.08396e-07	0.000157709
JAKMIP2	3.39206	0.00232716	0.275537
JHDM1D	1.18913	0.0118509	0.675528
JUN	-2.14178	0.0359856	1
KAL1	5.8863	1.64341e-07	0.000128311
KALRN	1.72011	0.010381	0.641409
KBTBD3	1.51334	0.0114625	0.663664
KCNAB1	-2.02693	1.06774e-05	0.00482636
KCNH1	-2.4741	0.000117498	0.0344775
KCNN4	1.94056	5.24975e-05	0.0171215
KCNQ3	-2.49032	0.0333948	1
KCTD12	-2.25647	0.0087383	0.587755
KCTD16	5.83847	0.0181044	0.867027
KIAA0101	-0.996853	0.0180085	0.867027
KIAA0284	-1.03511	0.0102923	0.638685
KIAA0828	0.868933	0.0158804	0.812198
KIAA0888	-1.27233	0.0198831	0.914799
KIAA1199	1.07253	0.00371705	0.382417
KIAA1377	1.92189	0.0102365	0.637064
KIAA1407	1.4948	0.0259826	1
KIAA1539	0.809784	0.028511	1
KIAA1598	-1.22478	0.00380461	0.387454
KIAA1804	1.09089	0.0475574	1
KIAA1826	0.774366	0.032149	1
KIAA1946	1.23229	0.00077889	0.133087
KIF1B	0.862506	0.0195591	0.904739
KIF23	-1.27041	0.00392278	0.3926
KIFC3	-1.11186	0.00785597	0.559141
KLF10	-1.28684	0.00185498	0.241047
KLF4	-2.26488	0.0291407	1
KLF6	-1.04039	0.0213769	0.954552
KLF8	-3.73296	0.00573285	0.484285
KLHDC8A	-7.39015	0.000530392	0.104317
KLHL24	0.885191	0.0153805	0.795739
KSR2	6.45757	0.00251725	0.28954
LARGE	-0.811878	0.0403403	1
LASS1	-1.86687	0.00512148	0.460443
LASS4	1.15657	0.00865047	0.586525
LBA1	1.15528	0.0225848	0.98259
LCE2A	-2.89538	0.0484883	1
LDB3	-4.3255	0.000115903	0.0344775
LDLR	-1.03084	0.0270075	1
LDOC1	1.55143	0.0171804	0.851255
LEPREL2	-1.94296	0.0259529	1
LGI3	-6.42013	8.68714e-06	0.0042231
LIMK1	-1.53999	0.000377725	0.0844496
LIMK2	-1.27312	0.00703467	0.520829
LIN28B	1.4539	0.00903113	0.601258
LINCR	3.87658	0.00948548	0.61169
LINGO2	1.64443	0.0325368	1
LMF2	-0.958521	0.0186543	0.885137
LOC100128667	-1.9036	0.00503458	0.459959
LOC100128765	2.66019	0.0477222	1
LOC100128774	-1.57681	0.0327746	1
LOC100129104	-2.39948	0.0053506	0.472117
LOC100129551	6.07424	0.0107203	0.647352
LOC100129562	-2.5446	1.74381e-08	1.87205e-05
LOC100129623	5.35088	0.00645883	0.499735
LOC100129652	-7.55796	0.00407221	0.398937
LOC100129762	-1.51525	0.000163805	0.0430658
LOC100129865	7.57608	9.50226e-06	0.00444646
LOC100130309	3.3469	0.0365242	1
LOC100130531	3.42626	0.00178651	0.238495
LOC100130546	5.66302	0.031172	1
LOC100130591	-6.72684	0.00614902	0.491883
LOC100131058	4.01393	0.00566991	0.48213
LOC100131222	-3.51094	0.00288543	0.317705
LOC100131258	-2.74093	0.00375889	0.384317
LOC100131498	5.55456	0.0326502	1
LOC100131643	-7.74381	0.0448201	1
LOC100131742	-2.29306	0.049977	1
LOC100131827	1.20915	0.00613955	0.491883
LOC100131897	1.89554	0.00505214	0.459959
LOC100132147	-1.97946	0.0286562	1
LOC100132394	-1.6631	0.0330047	1
LOC100132430	10.3939	6.38035e-19	8.21949e-15
LOC100132564	-2.1017	0.0243657	1
LOC100132684	-7.23035	0.0400028	1
LOC100132738	3.45499	0.0240974	1
LOC100132746	6.14069	0.00691306	0.513735
LOC100132755	-1.63766	9.31013e-05	0.0292531
LOC100132910	-3.658	0.00364226	0.37993
LOC100133045	0.774845	0.043076	1
LOC100133166	0.95536	0.00907766	0.602799
LOC100133240	-8.59798	0.00622784	0.493834
LOC121006	5.83847	0.0180885	0.867027
LOC137886	0.864816	0.0482345	1
LOC146481	-3.24289	0.000149492	0.0409751
LOC146909	-1.02927	0.0400713	1
LOC169834	1.62647	0.0067819	0.510001
LOC219854	1.01731	0.0448555	1
LOC253482	-5.24409	0.0485889	1
LOC257407	-4.93119	4.23583e-12	1.21262e-08
LOC283547	-6.13316	0.029608	1
LOC283551	-2.28985	0.0434973	1
LOC284297	5.55456	0.0326276	1
LOC286512	0.819635	0.0341405	1
LOC389174	-2.31976	0.0263898	1
LOC390595	-4.28728	4.74358e-05	0.0158725
LOC440015	3.1948	0.0374772	1
LOC441711	1.35064	0.0497942	1
LOC442447	1.31399	0.00219662	0.266962
LOC642546	-0.795439	0.0400585	1
LOC642996	1.97487	0.0394303	1
LOC643014	1.24109	0.0202384	0.921276
LOC644415	-3.47551	0.0494215	1
LOC646609	1.47592	0.00169586	0.233656
LOC646870	1.43683	0.0430665	1
LOC727804	1.68549	0.00849327	0.585025
LOC727977	-3.76402	0.00792891	0.562778
LOC728003	3.44891	0.00186404	0.241047
LOC728215	2.98304	0.0221625	0.970327
LOC728743	1.44897	0.0406345	1
LOC728846	-2.72315	0.0334259	1
LOC729430	-6.94742	0.00328692	0.3514
LOC729678	0.97691	0.0200459	0.919009
LOC729822	-2.7482	0.0107119	0.647352
LOC729830	1.9488	0.00852298	0.585025
LOC89944	0.930426	0.0171546	0.851255
LOH11CR2A	1.91131	0.000100278	0.0311284
LOXL2	-2.65429	0.00103495	0.16667
LOXL3	-2.47283	0.0011928	0.179318
LPCAT1	0.856489	0.0227218	0.983912
LPHN3	6.07559	0.0107339	0.647352
LRCH2	1.61306	0.00468266	0.438745
LRP3	-2.94588	0.0016418	0.228653
LRP8	-0.802699	0.0486339	1
LRRC4	-1.51099	0.0258734	1
LRRC4B	-1.3799	0.0470811	1
LRRC6	2.72681	0.0246592	1
LRRC8D	0.878713	0.0162937	0.822801
LRRN3	-1.35488	0.0497645	1
LUM	-1.20686	0.00391344	0.3926
LYL1	-2.00352	0.0253211	1
LYPD1	-2.22692	0.000221008	0.0547525
LYST	1.02513	0.00563461	0.48213
MAF	-2.23142	0.000628186	0.114789
MAFF	-2.01021	0.000527098	0.104317
MAGEC1	0.849531	0.0416731	1
MAL2	3.49428	0.0339037	1
MAML2	1.09098	0.0221765	0.970327
MAN2B2	0.945742	0.0258465	1
MANBA	0.830183	0.0240904	1
MAP2K1	-0.858059	0.0402938	1
MAP9	1.21981	0.0201951	0.920932
MAPKBP1	-0.976379	0.0203895	0.924531
MAPT	2.51991	0.0461486	1
MATK	-6.08071	0.0290756	1
MBL2	-2.10186	0.0320297	1
MBNL2	0.784847	0.0368251	1
MC1R	-1.06414	0.0151467	0.786803
MCOLN3	1.0072	0.00767578	0.550054
MCTP2	0.846832	0.034895	1
MDK	-2.7304	0.00598316	0.489384
MEGF10	-5.00689	1.48237e-15	1.27311e-11
MEIS2	-1.033	0.0341568	1
METTL7A	2.6165	0.00246743	0.285083
MFHAS1	-1.4514	0.00103567	0.16667
MGAM	-3.80951	5.21761e-05	0.0171215
MGC16025	-1.99311	0.0201478	0.920932
MGC20983	3.38047	0.0362467	1
MGLL	-1.84657	0.00338331	0.360211
MIF	-0.910344	0.0442877	1
MLC1	2.39115	0.0127701	0.710627
MLL	0.957164	0.0147792	0.77553
MMP1	2.30494	0.000120751	0.0345682
MMP15	-1.71658	0.0249692	1
MMP16	-1.10671	0.0219716	0.967687
MMP2	-4.40532	0.00594404	0.489384
MMP3	3.86951	0.0002546	0.0607386
MORC1	1.4389	0.00108497	0.169419
MOSPD1	0.819293	0.0256215	1
MOSPD2	0.824453	0.023051	0.993372
MOXD1	1.1386	0.00256764	0.294024
MPV17	0.762654	0.045627	1
MPZ	1.23433	0.047925	1
MRC2	-2.93488	0.00949644	0.61169
MRE11A	0.800214	0.0344076	1
MRVI1	5.55433	0.032693	1
MST4	1.41465	0.00160279	0.224851
MT2A	-1.60129	0.0005904	0.110907
MTHFR	0.824638	0.024869	1
MTP18	-1.31505	0.00182133	0.239371
MTSS1	1.40134	0.0082911	0.577352
MUC12	6.27919	0.00424145	0.408061
MUC16	3.08859	0.00682826	0.510001
MUC17	6.07559	0.0107309	0.647352
MUC2	3.04655	0.0169085	0.845919
MUC6	5.41843	0.000445109	0.0955687
MX1	-1.78649	0.0349193	1
MXRA8	1.96862	0.00656925	0.506756
MYBL2	-1.09738	0.00691893	0.513735
MYCL1	-2.49743	0.047789	1
MYH15	3.37337	0.0249926	1
MYL9	-1.53507	0.00213737	0.262235
MYO5B	-3.19132	0.00114396	0.174214
N6AMT1	1.10684	0.0180502	0.867027
NAB2	-0.877566	0.024828	1
NALCN	4.01674	1.24882e-07	0.000103793
NBPF1	0.861986	0.0396367	1
NBR1	0.797431	0.0357765	1
NCAPH2	-0.807607	0.0461405	1
NCOA7	0.766861	0.0415486	1
NECAP2	0.783066	0.0347327	1
NEDD9	-1.54872	0.00211894	0.262235
NEFL	-0.872643	0.0444344	1
NEGR1	2.98575	0.0142852	0.755769
NEK1	0.858914	0.046672	1
NEK6	-0.978173	0.0199485	0.916171
NELL2	5.26197	0.000861048	0.144058
NF2	-0.84924	0.0342113	1
NFATC2	-2.31192	0.000108754	0.0333576
NHSL1	-0.935561	0.0251373	1
NKAIN4	-2.31072	0.0113326	0.659104
NLRP1	3.17399	1.70418e-14	1.0977e-10
NMB	-3.04953	0.0141583	0.753958
NOL12	-0.918032	0.0305196	1
NOTCH3	-3.56533	0.00644569	0.499735
NOV	-4.47535	8.35425e-14	3.58745e-10
NPAL3	1.04409	0.00502563	0.459959
NPAS1	-1.97739	0.0054015	0.474981
NPHP1	1.16391	0.0233449	0.998819
NPPC	-1.68515	0.0428979	1
NPTX1	-2.38513	0.0258757	1
NPTXR	-1.44484	0.0381163	1
NR3C2	2.07612	0.00304391	0.329522
NR4A1	-1.72971	0.0142218	0.753958
NR4A3	-2.5374	5.50741e-09	7.09492e-06
NRG3	-2.34318	0.0160159	0.813903
NT5E	-1.3767	0.00111511	0.172041
NTN4	1.78621	0.0265087	1
NUCB2	1.11699	0.0021172	0.262235
NUP50	-1.11357	0.0118902	0.676273
NUPR1	3.45368	4.54951e-10	7.32614e-07
NUSAP1	-0.841757	0.0420637	1
OCA2	-1.56992	0.000173943	0.0452692
ODZ3	1.02701	0.00509361	0.460443
OMD	-3.8541	0.042165	1
OPTN	1.02351	0.00680294	0.510001
OR2C3	-2.68216	0.00517164	0.461063
OSBPL10	-2.18205	0.0257863	1
OSGEPL1	0.748185	0.0464887	1
OXTR	3.01013	0.0249767	1
P15RS	0.798126	0.0368546	1
P2RX5	-2.70064	0.0412446	1
P4HA1	-1.09916	0.00669155	0.510001
PAIP2B	1.35594	0.0396957	1
PALM	-3.09109	0.025103	1
PAPPA	3.4367	0.0141024	0.753836
PAQR5	-2.34775	0.0279421	1
PARP12	0.947228	0.022721	0.983912
PARP14	0.878533	0.0177196	0.867027
PARVB	-0.914994	0.0241001	1
PBEF1	1.1624	0.0120148	0.680353
PBK	-1.01102	0.0167676	0.840498
PCSK6	-4.92844	1.06908e-10	1.96748e-07
PCSK9	-3.01367	3.92075e-06	0.00214932
PDE1A	5.54539	5.17844e-08	4.94157e-05
PDGFC	1.59022	0.0242506	1
PDK1	-0.935872	0.0242102	1
PDXP	-1.24936	0.00224289	0.271306
PDZRN3	-1.76571	2.18816e-05	0.00867353
PEG10	1.06923	0.00388416	0.392453
PFKFB3	-1.54179	0.000272649	0.0638618
PFKL	-0.897462	0.024754	1
PFKP	-1.4132	0.000594028	0.110907
PFTK1	1.45391	0.00160576	0.224851
PGAM1	-0.917446	0.0466193	1
PH-4	-3.21998	0.0184391	0.876537
PHF19	-0.892605	0.0331924	1
PHF21B	-2.75921	0.031125	1
PIF1	-1.57597	0.0348052	1
PIGB	-1.19665	0.0251799	1
PIGV	0.871981	0.0351188	1
PIM3	-0.949281	0.0191894	0.894061
PINX1	-1.40066	0.0109481	0.652958
PISD	-0.883111	0.0305128	1
PKIA	5.9619	0.0112578	0.657727
PKNOX2	0.995653	0.0232922	0.998542
PLA1A	-1.66251	8.60291e-05	0.0273647
PLA2G6	-2.08813	3.46707e-05	0.0125816
PLAC2	-2.14013	0.00125249	0.185462
PLAC4	-1.58512	0.00782745	0.558654
PLAG1	3.65969	1.89544e-10	3.25573e-07
PLCB4	1.32783	0.000522284	0.104317
PLCD4	1.36394	0.0135142	0.734585
PLEKHA7	-1.94381	0.0175211	0.861511
PLEKHG4B	3.1948	0.037497	1
PLEKHG5	1.18565	0.0481005	1
PLLP	-2.83801	0.01328	0.727999
PLOD3	-0.941322	0.0196964	0.909459
PLXNB3	-0.975178	0.0349049	1
PMP2	-1.10587	0.00745777	0.541266
PMS2	0.881512	0.0257613	1
POLN	1.76403	0.00803097	0.56535
POLR2F	-0.87112	0.0406197	1
POLR3G	-1.00671	0.013353	0.728898
POLR3H	-0.834463	0.0395749	1
POT1	1.08113	0.00369293	0.382417
PPAP2B	-2.53311	1.73379e-08	1.87205e-05
PPAPDC1A	-1.75343	0.000738498	0.128563
PPFIA4	-1.87746	0.00554576	0.480264
PPFIBP2	1.00982	0.00555869	0.480264
PPM1L	1.33561	0.0150692	0.786495
PPP1R3B	-1.62946	0.000343771	0.0776952
PPT2	0.777666	0.0372313	1
PRCP	1.01634	0.00634414	0.496176
PRDM16	6.7593	0.000934349	0.154317
PREPL	0.881085	0.0182425	0.870404
PRICKLE2	0.885745	0.0174957	0.861511
PRKAA2	1.94873	0.000682291	0.122078
PRKCA	3.07514	1.39762e-07	0.00011253
PRMT8	6.45316	3.33776e-11	7.81795e-08
PRRT2	2.01761	0.0439861	1
PRSS35	-3.49624	0.022615	0.98259
PRUNE2	-1.81175	0.0054759	0.478259
PTGER3	3.37868	0.0028239	0.314394
PTGES	-1.45348	0.0398723	1
PTGFRN	-0.973001	0.0190385	0.893504
PTGS2	-1.82636	0.0240321	1
PTP4A1	-1.14758	0.0230559	0.993372
PTPRD	-8.73295	0.0203075	0.92279
PTPRF	-1.29344	0.00571037	0.483972
PTPRS	-1.05183	0.0093324	0.607195
PTPRZ1	1.63132	0.000493396	0.102519
PYHIN1	1.83962	0.0492849	1
QPCTL	-0.797311	0.0482076	1
RAB3IP	1.94643	0.0260989	1
RAB5B	0.729236	0.0463079	1
RABL2A	3.30264	0.0258745	1
RAD51	-1.02228	0.0400782	1
RANBP1	-0.920429	0.0225284	0.982139
RANGAP1	-0.914228	0.0237562	1
RARRES3	2.81205	0.00068046	0.122078
RBMS3	2.14563	0.00107336	0.168628
RCC1	-0.98593	0.0400028	1
RDX	0.788878	0.0315385	1
RECK	0.914946	0.0405025	1
RELT	-1.38376	0.00596701	0.489384
REPS2	1.16933	0.0128229	0.711412
RGL1	1.27593	0.0133214	0.728717
RGP1	0.826281	0.047678	1
RGS14	2.06198	0.00931267	0.607195
RGS2	-2.25337	0.00409554	0.399703
RGS3	-1.50005	0.0488726	1
RHOBTB2	-1.01176	0.0197939	0.912326
RN7SL1	-20.499	0.00130742	0.191397
RND3	-1.38943	0.0245102	1
RNF141	0.953559	0.00998512	0.632105
RNF145	0.996391	0.00713725	0.523907
RNF152	-2.81243	0.0215984	0.960682
RNF214	1.16666	0.0215152	0.959062
RNF216	0.895175	0.0144872	0.764881
RNF43	0.867354	0.0431694	1
ROPN1B	0.94626	0.0467109	1
RORA	-7.77262	0.000152593	0.0413849
RPP25	-1.0551	0.00712598	0.523907
RUFY3	1.1769	0.00157673	0.224444
SAA1	2.77377	0.0407133	1
SALL1	-1.07632	0.0422852	1
SAMD12	6.7593	0.000933054	0.154317
SAMD4A	-0.984232	0.0267017	1
SAMD9L	1.17269	0.0046829	0.438745
SAMM50	-1.017	0.0131288	0.722347
SCARNA9	1.14232	0.00265414	0.301251
SCHIP1	-0.967798	0.0338405	1
SCIN	-2.39776	4.46514e-08	4.60177e-05
SCML1	2.56463	2.09239e-05	0.00842349
SCML2	1.79396	0.00732058	0.53432
SCUBE2	-1.08397	0.0452487	1
SDC1	-1.46263	0.00192229	0.246407
SEC14L2	-1.00051	0.0302332	1
SEC16B	2.61669	0.00807589	0.566963
SELL	2.86324	0.0397404	1
SEMA3A	0.70533	0.0497702	1
SEMA3B	2.12623	0.00182736	0.239371
SEMA7A	-1.52933	0.00442821	0.421007
SERP1	0.755154	0.0392635	1
SERPINF1	-2.63349	0.000545203	0.10483
SERTAD4	-6.83377	0.0162425	0.822174
SESN2	1.79322	0.000559198	0.105939
SESN3	1.24969	0.00149552	0.215263
SFRS2B	0.984698	0.0131489	0.722347
SH3BGRL2	2.25733	0.0166743	0.837454
SH3BP5	-0.977664	0.0157768	0.811355
SH3GL2	4.88021	2.28979e-07	0.000163879
SHANK3	-1.60358	0.01926	0.895728
SHROOM2	-1.79134	0.000712961	0.124962
SIAE	1.09523	0.0183807	0.875376
SIDT2	1.48943	0.0114967	0.664151
SIPA1L2	-0.830124	0.0402472	1
SLA2	-3.07097	0.0361795	1
SLAMF9	-3.42219	2.14237e-07	0.000157709
SLC10A4	-4.18098	0.0342556	1
SLC12A7	-3.55731	0.0131471	0.722347
SLC16A3	-1.4041	0.0135862	0.734993
SLC1A3	2.93364	0.000112869	0.0342126
SLC20A2	-0.970728	0.0281675	1
SLC22A15	0.920887	0.0273539	1
SLC25A25	-1.11544	0.00925509	0.606761
SLC25A27	1.0798	0.0256728	1
SLC27A4	-0.927513	0.0288611	1
SLC2A1	-0.906312	0.0250443	1
SLC30A1	-1.71934	0.000554112	0.105753
SLC37A2	-1.0348	0.034405	1
SLC37A3	0.795965	0.0322926	1
SLC4A11	-1.84208	0.0085315	0.585025
SLC4A2	-0.794251	0.0482548	1
SLC9A9	2.79427	0.00356497	0.37644
SLCO4A1	-2.28916	0.000120102	0.0345682
SLCO5A1	-3.30166	1.26491e-06	0.000744428
SLIT2	6.53913	0.00233947	0.275537
SLIT3	-2.8834	0.00174874	0.237497
SLITRK2	-2.35503	0.0177399	0.867027
SMPD1	0.793977	0.0325435	1
SMTN	-1.15677	0.0120432	0.680467
SNAP25	3.60845	0.00802158	0.56535
SNF1LK	-1.8454	0.0246588	1
SNORA14B	-2.40522	0.0136073	0.734993
SNORA24	-1.20199	0.0272086	1
SNORA26	-1.72735	0.0236447	1
SNORA31	-1.48968	0.0106492	0.647352
SNORA43	-1.1671	0.0123595	0.696808
SNORA6	-1.22561	0.0332706	1
SNORA68	-1.53811	0.00554276	0.480264
SNORA9	-1.59824	0.0225174	0.982139
SNORD15A	-1.82689	0.0118494	0.675528
SNORD22	-1.26484	0.00608956	0.491842
SNX19	0.833055	0.0380715	1
SORBS2	-2.52221	0.0124702	0.701517
SORD	-0.974027	0.0191031	0.893504
SPAG8	2.40132	0.0112849	0.657817
SPARCL1	-2.45194	0.0135871	0.734993
SPATS1	-3.2066	0.000238884	0.0575219
SPINT1	-2.52067	0.00212986	0.262235
SPN	-5.14084	8.52503e-09	9.98397e-06
SPOCK1	-2.88981	0.000212677	0.0532003
SPOCK2	4.27225	0.0343303	1
SPOP	0.840103	0.0259533	1
SPP1	-1.37017	0.00119708	0.179318
SPRR2D	-1.98031	0.0490627	1
SPTA1	2.14355	0.0364043	1
SQSTM1	1.08006	0.00372546	0.382417
SREBF2	-0.878	0.037031	1
SSPO	5.9619	0.0112456	0.657727
ST3GAL1	-1.84773	0.000456716	0.0972504
ST5	0.818006	0.0292074	1
STAP2	1.50291	0.00417332	0.405757
STC2	-2.32478	0.0365695	1
STCH	0.723584	0.048113	1
STEAP2	2.33592	0.0125544	0.704716
STK32A	1.21979	0.00514681	0.460443
SULF1	4.23824	3.60778e-05	0.0127335
SUSD5	-2.07358	2.52064e-05	0.009451
SV2B	3.20281	0.00165294	0.228968
SVIL	-1.01378	0.0159475	0.812198
SYS1-DBNDD2	3.47601	0.00360051	0.377746
SYT16	-4.14794	0.0372547	1
TAOK3	0.8218	0.0390133	1
TBC1D22A	-0.919299	0.0340887	1
TBC1D8B	1.07792	0.0325373	1
TES	0.864459	0.0177706	0.867027
TFEB	2.61574	0.0290262	1
TFPI2	-1.80536	0.00586258	0.487256
TGFB1I1	-1.09365	0.0455491	1
THAP7	-1.04613	0.0318322	1
THBS1	-2.42929	0.00522922	0.464589
TIPIN	-1.24291	0.0134228	0.731159
TLE3	-1.19189	0.0217548	0.96143
TLR2	2.70467	0.027224	1
TLR3	1.32925	0.0245017	1
TLR4	1.435	0.000780143	0.133087
TLX2	-3.49406	0.0112284	0.657727
TMC6	-1.01591	0.0217988	0.961724
TMCC2	-1.06049	0.0101972	0.637064
TMEM123	0.878248	0.0207894	0.934797
TMEM135	0.889325	0.0270519	1
TMEM166	0.820819	0.0270457	1
TMEM16B	3.79007	0.0142102	0.753958
TMEM16E	3.95819	0.00895463	0.599263
TMEM184A	5.74757	0.0189531	0.892738
TMEM189-UBE2V1	-6.05133	7.90019e-14	3.58745e-10
TMEM41B	1.39	0.000258079	0.0610037
TMEM46	-8.70251	0.00302388	0.328735
TMEM47	5.67389	6.65659e-12	1.71507e-08
TMEM50B	0.76594	0.0389591	1
TMEM86A	1.1855	0.0449264	1
TMEPAI	-2.60669	0.0205642	0.927909
TNC	-2.3871	1.04855e-07	9.64856e-05
TNFRSF12A	-0.958306	0.0261908	1
TNFRSF1B	4.15849	0.0365552	1
TNFRSF21	-2.09717	0.0163506	0.822801
TNS1	-1.30171	0.00514566	0.460443
TP63	7.94444	1.27129e-06	0.000744428
TPCN2	-0.912379	0.0475041	1
TPM2	1.16354	0.0149665	0.783762
TPP1	1.10153	0.00576152	0.485116
TRIB3	1.44518	0.000117757	0.0344775
TRIM4	1.04285	0.00476743	0.44454
TRIM5	0.877475	0.0354386	1
TRIOBP	-0.900088	0.0279726	1
TRO	-2.61249	0.0117374	0.67353
TRPS1	2.88535	2.74965e-07	0.000191472
TRPV4	-1.87948	0.00282006	0.314394
TSC22D3	1.50635	0.0158536	0.812198
TSG101	0.739281	0.0432923	1
TSPAN5	2.1745	0.0258094	1
TTC12	1.04605	0.0450036	1
TTC17	0.73084	0.0461516	1
TTLL12	-1.04309	0.0112137	0.657727
TTN	-1.33609	0.00133704	0.194626
TUBB2C	-1.08114	0.00863549	0.586525
TUBE1	1.22481	0.0169474	0.846218
TXNIP	-2.0377	7.88783e-06	0.00390827
TYR	0.82772	0.0255608	1
TYRP1	-2.16316	8.63852e-07	0.000542857
UBA7	1.27522	0.0111128	0.657727
UBASH3B	-1.18406	0.00429278	0.411165
UBD	3.28171	0.00159555	0.224851
UBE2C	-1.10452	0.00678826	0.510001
UBE2H	0.755696	0.0418107	1
UBE2S	-0.827521	0.0387811	1
UNC13B	1.30598	0.00104149	0.16667
UNC13C	5.70349	0.0297157	1
UNC84A	0.74958	0.0408984	1
UPP1	-0.819453	0.040714	1
USP28	1.12932	0.0060588	0.491842
USP47	0.842536	0.027749	1
VCAN	-4.67837	3.36733e-06	0.00188607
VDAC3	-0.87126	0.0308165	1
VDR	-1.43246	0.00203396	0.254394
VGF	-2.26769	3.54964e-07	0.000240675
VGLL3	5.70349	0.0296939	1
VPS11	1.05992	0.00836992	0.579707
VPS18	-1.0884	0.00918912	0.606761
VWA1	-1.80781	0.0063318	0.496176
WARS	0.863908	0.0376489	1
WDR17	1.51195	0.000506419	0.104317
WDR63	1.68176	0.00965519	0.619481
WDR78	2.06358	0.00595082	0.489384
WDR91	0.747108	0.0411964	1
WIPI2	0.91905	0.00972886	0.620455
WT1	-3.04877	0.0187232	0.886773
XDH	5.83847	0.0180774	0.867027
XKR9	-2.19353	0.000522608	0.104317
XRN1	0.774869	0.0427261	1
XYLT1	-2.55834	0.00465053	0.438745
YAP1	0.908183	0.0171486	0.851255
YPEL5	0.863398	0.0272993	1
YWHAH	-1.06456	0.00875987	0.587755
ZAN	5.55456	0.0326167	1
ZBED5	0.753572	0.035624	1
ZC3H11B	-0.936311	0.0383043	1
ZC3H12C	1.09683	0.00641839	0.499607
ZC3H4	-1.09332	0.0126933	0.70942
ZCCHC11	0.773033	0.0434819	1
ZCWPW1	1.22868	0.0486734	1
ZFP14	1.05913	0.0491718	1
ZFP28	2.16278	0.0162136	0.822174
ZMAT1	6.68957	0.000995575	0.162348
ZMYM4	0.764538	0.0426233	1
ZNF114	-1.25371	0.00578037	0.485118
ZNF214	3.3747	0.00283095	0.314394
ZNF215	1.1016	0.0187827	0.887957
ZNF294	0.782575	0.0400083	1
ZNF345	2.28223	0.000703748	0.124192
ZNF354C	1.55061	0.0178861	0.867027
ZNF362	-1.49043	0.00759415	0.549616
ZNF397OS	1.11001	0.0393311	1
ZNF449	0.917494	0.0407845	1
ZNF469	3.38047	0.0362193	1
ZNF486	1.42074	0.0378272	1
ZNF501	1.61013	0.0163221	0.822801
ZNF512	0.724713	0.0497206	1
ZNF667	5.9619	0.0112379	0.657727
ZNF701	1.64797	0.0182367	0.870404
ZNF788	-1.73046	0.0189439	0.892738
ZNF790	1.28986	0.0291186	1
ZNF83	1.42883	0.00264431	0.301251
ZNF90	1.43345	0.0102192	0.637064
ZNRF3	-1.01869	0.0272972	1
ZYX	-1.09799	0.0155189	0.801293

## Sheet: S3_TRANSCRIPTOMICS_VALIDATION
QPCR	LOG2FC(A375-BRAFi-R)	LOG2FC(SKMEL28-BRAFi-R1)	PVAL	VALIDATED
A2M	2.64	-2.13507	0.0468369	1
ABCC5	-0.02	1.21036	0.016524	1
ACTB	0	0	0	1
ADCY1		0.328052	0.00210205	1
ADRA2C	-1.46	-3.18882	0.0313596	1
AIG1	2.22	2.43137	0.0411291	1
ALDH6A1	0.991752	0.69525	0.0287666	1
APBA2	-0.46	-2.38338	0.0419572	1
APOE	-0.370001	-1.38087	0.036209	1
ASIP	-1.29	3.45456	0.0289472	1
ASNS		0.543844	0.011858	1
BBC3	1.465	1.42052	0.0351984	1
CITED1	-1.85	3.80147	0.0263056	1
CREB3		0.709661	0.00713212	1
CTH	-1.62	0.834862	0.0299451	1
DACT1	-0.818248	-3.48955	0.028657	1
DCT	-2.03	1.45413	0.0343848	1
DDIT3	23.195	20.175	0.00495663	1
DDX60	0.54	1.42869	0.0174986	1
DPYD	0.26	3.99648	0.025022	1
DTYMK	0	0.903131	0.010365	0
DUSP1		-0.950429	0.0334679	1
DUSP2	-2.80825	-0.688816	0.0362941	1
DUSP5	0	0.754497	0.0144713	0
EEF1A2	-0.979999	0.612842	0.0407935	0
EMILIN2	0.89	-3.04103	0.0328836	1
EMR1	0.99	3.09613	0.0322984	1
EPAS1	4.33	1.53082	0.0326622	1
EPHX2	4.145	3.2249	0.0310087	1
FGF1	-0.908248	1.59105	0.0125703	1
FOXF2	-2.16	-0.501639	0.0498366	1
FOXO1		0.377668	0.0492839	1
GDF15	5.31175	0.811294	0.024652	1
GSTT2	-0.09	0.92	0.0271739	0
H3F3A	0.221752	0.243625	0.0410467	0
HERPUD1	0.47	2.88629	0.0346465	1
HMOX1	0.93	-0.662899	0.0377131	1
HOOK1	1.98	1.56896	0.0318682	1
HR	-5.98825	-2.77	0.0361011	1
HSPB1	1.24	-0.669802	0.0373244	1
ID3	0.901752	0.800856	0.0249733	1
IFIH1	2.165	0.841114	0.0297225	1
IRAK1	0.14	-0.559006	0.0357778	1
IRAK2	0.985	0.868273	0.0287928	1
IRAK3	-0.400001	0.362403	0.0275936	0
IRAK4	0.21	0.440427	0.0454105	1
ITIH5	-1.28	-2.69808	0.0370634	1
KCNAB1	0.23	-1.16357	0.0429711	1
KCNH1	1.325	-2.28646	0.0437357	1
LEPREL2	0.561752	-1.84782	0.0270589	1
LRRC6	0.61	2.137	0.0467945	1
LYPD1	-3.29999	-2.9565	0.0338237	1
MAF	-1.82825	-2.41124	0.0414725	1
MAFF	-0.63	-2.4383	0.0410121	1
MAP3K5	0	-0.213802	0.879015	0
MITF	1.555	-0.347376	0.0287873	1
MMP1	11.6918	2.6585	0.0376153	1
MT2A	-1.1	0.213225	0.0047856	0
MTHFD2		0.084844	0.0075086	1
NEDD9	0.411752	-0.774774	0.0322675	1
NFATC2	-5.22	-1.64392	0.0304152	1
NFKBIA	0	-0.96995	0.218255	0
NGFR	0	-2.08915	0.628234	0
NLRP1	0.0700004	2.74707	0.0364024	1
NME1	-1.295	1.13872	0.0439089	0
NME1-NME2		0.315529	0.00956903	1
NME2	0	7.05589	0.000768704	0
NME6	0	-1.03244	0.709801	0
NME7	0	-1.5991	0.00758872	0
NOV	-0.0449997	-4.87943	0.0204942	1
NPTXR	2.59175	-0.70659	0.0353812	1
NR4A2	-3.03	2.44402	0.0409161	0
NR4A3	0.0817521	-0.168899	0.0493392	1
NT5C		-1.37194	0.00705279	1
NUPR1	1.575	3.35914	0.0297695	1
OCA2	-6.18	-1.0796	0.0231568	1
PCK2	0	-0.34118	0.00809507	0
PCSK9	1.92	-3.15963	0.0316492	1
PDGFC	3.77175	2.17845	0.0459043	1
PIF1	0.1	-1.77776	0.0140626	1
PLA2G6	0.271752	-1.78439	0.0280208	1
PLCB4	0	-0.603217	0.169664	0
POLA1	0	-0.714597	0.362895	0
POLD3	0	-0.327202	0.0630326	0
POLM		-0.56079	0.613271	1
POLN	3.625	1.49507	0.0334433	1
POLR2B	0	-2.01342	0.241928	0
PPAP2B	1.19	-2.10117	0.0475926	1
PPIA	0	1.77636e-15	0.943028	0
PPM1L	0.14	1.33847	0.0373561	1
PPP1R3B	2.01	-1.36717	0.036572	1
PRIM2	0	0.59907	0.0264961	0
PRKCA	0.4	1.88205	0.0265668	1
PRMT8	-1.625	2.9964	0.0333733	1
PRUNE2	4.27	-0.846236	0.0295426	1
PTGS2	5.37	-1.76631	0.0283077	1
PTPRZ1	-4.66	2.88571	0.0346535	1
PYCR1	0	-9.2905	0.0120989	0
SEMA7A	-2.48825	-1.17137	0.0426851	1
SESN2	-0.65	1.57735	0.0316988	1
SH3GL2	0.24	3.90984	0.0255765	1
SHC1	0	-1.49054	0.525337	0
SLAMF9	-1.85825	-1.11165	0.0449781	1
SLC30A1	0.34	-0.928358	0.0269293	1
SLC4A11	-1.09825	-1.32528	0.0377278	1
SPINT1	3.005	-1.86025	0.0268781	1
STAP2	-0.36	1.11742	0.044746	1
TFPI2	3.295	-2.66879	0.0374702	1
TLR1	3.04	-0.586359	0.0341088	1
TLR2	-0.0500005	3.11816	0.0320702	1
TLR3	1.45	0.912925	0.0219076	1
TLR4	-1.52	1.33374	0.0374886	1
TLR5	-1.445	2.68197	0.037286	1
TNC	-1.26	-2.78919	0.0358527	1
TRIB3	-0.868248	0.902081	0.0277137	1
TTN	-2.89	-2.12988	0.046951	1
TXNIP	3.19	-2.2049	0.0453535	1
TYR	-1.54	1.08453	0.0184411	1
TYRP1	5.385	-1.33736	0.0373871	1
VGF	-0.32	-1.08893	0.0229582	1
ZNF83	1.38175	1.61404	0.0154891	1

## Sheet: S4_PATHWAYS
Pathway_within_RNA-Seq_Geneset	Description	Network	K_Genes_in_pathway	k_genes_in_overlap	k/K	p-value	FDR_q-value	Direction
PROTEIN_PROCESSING_IN_ENDOPLASMIC_RETICULUM	Protein processing in endoplasmic reticulum	kegg	165	16	0.0969697	2.84e-12	2.58e-10	up
MELANOGENESIS	Melanogenesis	kegg	101	8	0.0784314	1.37e-06	0.000254	up
METABOLIC_PATHWAYS	Metabolic pathways	kegg	1130	27	0.0238938	5.47e-06	0.0002	up
NOD_LIKE_RECEPTOR_SIGNALING_PATHWAY	NOD-like receptor signaling pathway	kegg	58	6	0.0967742	8.7e-06	0.000809	up
PATHOGENIC_ESCHERICHIA_COLI_INFECTION	Pathogenic Escherichia coli infection	kegg	56	5	0.0847458	9.51e-05	0.0059	up
SALIVARY_SECRETION	Salivary secretion	kegg	89	6	0.0674157	0.0002	0.003	up
AMINOACYL_TRNA_BIOSYNTHESIS	Aminoacyl-tRNA biosynthesis	kegg	41	4	0.097561	0.000283	0.0132	up
CALCIUM_SIGNALING_PATHWAY	Calcium signaling pathway	kegg	178	7	0.0393258	0.000499	0.0182	up
PROSTATE_CANCER	Prostate cancer	kegg	89	5	0.0561798	0.000653	0.0182	up
GAP_JUNCTION	Gap junction	kegg	90	5	0.0555556	0.000687	0.0182	up
INOSITOL_PHOSPHATE_METABOLISM	Inositol phosphate metabolism	kegg	54	4	0.0740741	0.000817	0.019	up
CYTOSOLIC_DNA_SENSING_PATHWAY	Cytosolic DNA-sensing pathway	kegg	56	4	0.0714286	0.000937	0.0194	up
PATHWAYS_IN_CANCER	Pathways in cancer	kegg	326	9	0.027439	0.00112	0.0208	up
O_GLYCAN_BIOSYNTHESIS	O-Glycan biosynthesis	kegg	30	3	0.1	0.00159	0.0269	up
ALANINE_ASPARTATE_AND_GLUTAMATE_METABOLISM	Alanine, aspartate and glutamate metabolism	kegg	32	3	0.09375	0.00192	0.0286	up
P53_SIGNALING_PATHWAY	p53 signaling pathway	kegg	68	4	0.057971	0.00204	0.0286	up
PHOSPHATIDYLINOSITOL_SIGNALING_SYSTEM	Phosphatidylinositol signaling system	kegg	76	4	0.0526316	0.0029	0.0341	up
NEUROTROPHIN_SIGNALING_PATHWAY	Neurotrophin signaling pathway	kegg	126	5	0.0396825	0.00305	0.0341	up
ENDOCYTOSIS	Endocytosis	kegg	183	6	0.0327869	0.00312	0.0341	up
TRYPTOPHAN_METABOLISM	Tryptophan metabolism	kegg	40	3	0.075	0.00365	0.0378	up
CELL_ADHESION_MOLECULES_CAMS	Cell adhesion molecules (CAMs)	kegg	133	5	0.0373134	0.00396	0.0388	up
TYROSINE_METABOLISM	Tyrosine metabolism	kegg	41	3	0.0714286	0.0042	0.039	up
VALINE_LEUCINE_AND_ISOLEUCINE_DEGRADATION	Valine, leucine and isoleucine degradation	kegg	44	3	0.0681818	0.00479	0.0424	up
GLYCOSPHINGOLIPID_BIOSYNTHESIS_GANGLIO_SERIES	Glycosphingolipid biosynthesis - ganglio series	kegg	15	2	0.133333	0.00585	0.0494	up
RHEUMATOID_ARTHRITIS	Rheumatoid arthritis	kegg	91	4	0.043956	0.0094	0.0285	up
ONE_CARBON_POOL_BY_FOLATE	One carbon pool by folate	kegg	18	2	0.111111	0.0113	0.0321	up
GNRH_SIGNALING_PATHWAY	GnRH signaling pathway	kegg	101	4	0.039604	0.0134	0.0359	up
TOLL-LIKE_RECEPTOR_SIGNALING_PATHWAY	Toll-like receptor signaling pathway	kegg	102	4	0.0392157	0.0139	0.0361	up
NITROGEN_METABOLISM	Nitrogen metabolism	kegg	23	2	0.0869565	0.0181	0.0458	up
Pathway_within_RNA-Seq_Geneset	Description	Network	K_Genes_in_pathway	k_genes_in_overlap	k/K	p-value	FDR_q-value	Direction
MAPK_SIGNALING_PATHWAY	MAPK signaling pathway	kegg	267	8	0.0299625	0.00022	0.0205	down
ECM_RECEPTOR_INTERACTION	ECM-receptor interaction	kegg	84	5	0.0595238	0.000153	0.0205	down
VEGF_SIGNALING_PATHWAY	VEGF signaling pathway	kegg	76	4	0.0526316	0.0029	0.0493	down
